# Supplementary material for: The Efficacy of Twin-Block Appliances for the Treatment of Obstructive Sleep Apnea in Children: A Systematic Review and Meta-Analysis
Source: Biomed Res Int. 2022 Jul 11;2022:3594162. doi: 10.1155/2022/3594162 (PMC9293515; doi:10.1155/2022/3594162)
Supplement: Supplementary Materials — Supplementary material files include three files. The file named “supplementary material” include “Table S1: search strategy in the PubMed.” “Table s2: quality appraisal of included literature.” “Figure S1: comparison of mean oxygen saturation before and after twin-block treatment.” “Figure S2: subgroup analysis for apnea-hypopnea index (AHI) according to literature quality.” Figure s3: trim funnel of including article. The file named “PRISMA-2020-Checklist” include a PRISMA checklist for check items for reporting in the meta-analysis. The file named “AMSTAR guideline” include AMSTAR checklist for assess the methodological quality of the meta-analysis. [file 3594162.f1.zip]

Archive with 3 entries (3 files):
- AMSTARguideline (1).pdf
- PRISMA_2020_checklist(new).docx
- supplemental material (2).docx
